# Supplementary material for: Midwives’ Experiences with and Perspectives on Online (Nutritional) Counselling and mHealth Applications for Pregnant Women; an Explorative Qualitative Study
Source: Int J Environ Res Public Health. 2021 Jun 23;18(13):6733. doi: 10.3390/ijerph18136733 (PMC8267613; doi:10.3390/ijerph18136733)
Supplement: Supplementary file 1 [file ijerph-18-06733-s001.zip]

Archive with 1 entries (1 files):
- ijerph-1225700-supplementary.pdf
